# Supplementary material for: Carrageenan of Red Algae Eucheuma gelatinae: Extraction, Antioxidant Activity, Rheology Characteristics, and Physicochemistry Characterization
Source: Molecules. 2022 Feb 14;27(4):1268. doi: 10.3390/molecules27041268 (PMC8875568; doi:10.3390/molecules27041268)
Supplement: Supplementary file 1 [file molecules-27-01268-s001.zip]

Archive with 1 entries (1 files):
- molecules-1561216-supplementary.pdf
